# Supplementary material for: Measuring agency as a dimension of empowerment among young adolescents globally; findings from the Global Early Adolescent Study
Source: SSM Popul Health. 2019 Jul 19;8:100454. doi: 10.1016/j.ssmph.2019.100454 (PMC6660556; doi:10.1016/j.ssmph.2019.100454)
Supplement: Multimedia component 1 [file mmc1.xml]

<?xml version="1.0" encoding="UTF-8" standalone="no"?><data:data><datasets><author>linnea.zimmerman@jhu.edu</author><type>0</type><dataset><value>1</value><reason>The authors do not have permission to share data</reason><comments/></dataset></datasets></data:data>
