# Supplementary material for: Measuring agency as a dimension of empowerment among young adolescents globally; findings from the Global Early Adolescent Study
Source: SSM Popul Health. 2019 Jul 19;8:100454. doi: 10.1016/j.ssmph.2019.100454 (PMC6660556; doi:10.1016/j.ssmph.2019.100454)
Supplement: Multimedia component 2 [file mmc2.xlsx]

## Sheet: Table 1 Subdomains
	Table 1: Stem, item and response options by sub-domain
	Domain	Stem	Items	Response Options
	Freedom of Movement	Can you tell me how often you are allowed to do the following alone (without an adult present)?	Go to after school activities (like sports clubs)	0 - Never/rarely
			Go to a party with boys and girls	1 - Sometimes
			Meet with friends after school	2 - Often
			Got to community center/movies/youth center	999 - Don't know
			Go to church/mosque/temple or religious center	996 - Refuse
			Visit a friend of the opposite sex
	Voice	How often are the following statements true for you?	My parents or guardians ask for my opinion on things	0 - Never/rarely
			My parents of guardian listen when I share my opinion	1 - Sometimes
			My friends ask my advice when they have a problem	2 - Often
			If I see something wrong in school or the neighborhood I feel I can tell someone and they will listen	999 - Don't know 996 - Refuse
			I can speak up in class when I have a comment or question
			I can speak up when I see someone else being hurt
			I can ask adults for help when I need it
	Behavioral control and decision making	How often are you able to make each of the following decision on your own without an adult?	What clothes to wear when you are not in school/working	0 - Never/rarely
			What to do in your free time	1 - Sometimes
			What to eat when you are not at home	2 - Often
			How much education you will get	999 - Don't know
			Who you can have as friends	996 - Refuse
			Decide when to marry on your own
			Decide who to marry on your own

## Sheet: Table 2 Respondent Characterist
	Table 2: Characteristics of GEAS pilot survey respondents
			Complete sample	Analytic sample
	Sex
		Female	997	983
		Male	944	928
	Age
		10	280	271
		11-12	866	853
		13-14	795	787
	Country
		Ghent, Belgium	123	93
		Cochabamba, Bolivia	121	112
		Ougadougou, Burkina Faso	124	120
		Shanghai, China	197	163
		Kinshasa, DRC	123	123
		Cuenca, Ecuador	115	74
		Assiut, gypt	122	119
		Nairobi, Kenya	560	556
		Blantyre, Malawi	127	124
		Ile Ife, Nigeria	122	119
		Edinburgh, Scotland	36	26
		Baltimore, United States	50	42
		Hanoi, Vietnam	126	118
		New Delhi, India	122	121
		Total	2068	1911

## Sheet: Table 3 IN-Respondent Demos
	Table 3: Demographics for study participants from Indonesia
		n	%
	Sex
	Female	2160	53.28
	Male	1894	46.72
	Age
	11-12	3154	77.8
	13-14	900	22.2
	Site
	Bandar Lampung	1040	25.65
	Female	541	52.02
	Male	499	47.98
	11-12	796	76.54
	13-14	244	23.46
	Denpasar	1596	39.37
	Female	840	52.63
	Male	756	47.37
	11-12	1308	81.95
	13-14	288	18.05
	Semarang	1418	34.98
	Female	779	54.94
	Male	639	45.06
	11-12	1050	74.05
	13-14	368	25.95
	Total	4054	100

## Sheet: Table 4 Factor Loadings
	Table 2:Cronbach's alpha by country and total	Bolivia	Burkina Faso	China	DRC	Egypt	Kenya	Malawi	Nigeria	Vietnam	India	Total
	Voice	0.67	0.77	0.78	0.55	0.68	0.59	0.58	0.75	0.75	0.71	0.68
	Behavioral control and decision making	0.77	0.72	0.88	0.72	0.71	0.72	0.77	0.77	0.7	0.79	0.79
	Freedom of movement	0.66	0.72	0.81	0.56	0.69	0.68	0.53	0.63	0.59	0.67	0.72
	Total	0.79	0.71	0.82	0.75	0.83	0.78	0.71	0.81	0.78	0.83	0.82
	Table 4: Factor Loadings for Empowerment Scale Items: combined results from kNN-imputed data (n=1911)							Table 3: Factor Loadings for Empowerment Scale Items: combined results from kNN-imputed data (n=1911)
	Item	Voice	Freedom of Movement	Behavioral Control and Decision Making	Uniqueness			Item	Voice	Freedom of Movement	BCDM	Uniqueness
	Go to after school activities (like sports clubs)	0.03	0.5	0.21	0.6018			Go to after school activities (like sports clubs)	0.1754	0.5402	0.2751	0.6018
	Go to a party with boys and girls	-0.1	0.83	-0.01	0.38			Go to a party with boys and girls	0.0293	0.7607	0.0906	0.4122
	Meet with friends after school	0.09	0.54	0.1	0.6			Meet with friends after school	0.2109	0.5759	0.1858	0.5894
	Got to community center/movies/youth center	0.03	0.8	-0.03	0.35			Got to community center/movies/youth center	0.1525	0.7583	0.1029	0.3911
	Visit a friend of the opposite sex	0.05	0.73	-0.04	0.4731			Go to church/mosque/temple or religious center	0.2069	0.0123	-0.0004	0.957
	My parents or guardians ask for my opinion on things	0.58	0.14	0.01	0.5663			Visit a friend of the opposite sex	0.153	0.7051	0.0795	0.4731
	My parents of guardian listen when I share my opinion	0.68	0.01	0.02	0.52			My parents or guardians ask for my opinion on things	0.5831	0.2525	0.1728	0.5663
	My friends ask my advice when they have a problem	0.63	0.06	0.04	0.54			My parents of guardian listen when I share my opinion	0.6584	0.1436	0.1834	0.5123
	If I see something wrong in school or the neighborhood I feel I can tell someone and they will listen	0.71	0.04	-0.06	0.5184			My friends ask my advice when they have a problem	0.6055	0.1948	0.203	0.5541
	I can speak up in class when I have a comment or question	0.68	-0.12	0.08	0.5189			If I see something wrong in school or the neighborhood I feel I can tell someone and they will listen	0.6619	0.1685	0.123	0.5184
	I can speak up when I see someone else being hurt	0.74	0.02	-0.06	0.48			I can speak up in class when I have a comment or question	0.657	0.0359	0.2194	0.5189
	I can ask adults for help when I need it	0.65	-0.09	0.04	0.5914			I can speak up when I see someone else being hurt	0.6794	0.1568	0.1295	0.4971
	What clothes to wear when you are not in school/working	-0.02	-0.03	0.73	0.5			I can ask adults for help when I need it	0.6111	0.0468	0.1817	0.5914
	What to do in your free time	0	0.1	0.71	0.43			What clothes to wear when you are not in school/working	0.1813	0.1251	0.6481	0.5315
	What to eat when you are not at home	-0.05	0.11	0.67	0.51			What to do in your free time	0.2094	0.2412	0.6704	0.4486
	How much education you will get	0.14	-0.09	0.48	0.72			What to eat when you are not at home	0.1584	0.2387	0.629	0.5223
	Who you can have as friends	0.05	-0.14	0.66	0.58			How much education you will get	0.2574	0.0348	0.4693	0.7123
	Ordinal Alpha (95% CI)	0.86 (0.85, 0.87)	0.83 (0.82, 0.84)	0.79 (0.78, 0.81)				Who you can have as friends	0.2177	0.0135	0.6048	0.5866
	Eigenvalue	3.18	2.58	2.2				Cronbach's Alpha	0.8	0.68	0.71
	Total % of Variance Explained	42.97	34.8	29.81				Eigenvalue	3.22	2.59	2.2
	Sample Adequacy (KMO value)	0.89						Total % of Variance Explained	42.15	33.78	28.8

## Sheet: Table 5 Factor Loadings - Count
	Table 5: Factor Loadings fo Sub-Scale Items: country specific results from kNN-imputed data
	Voice
		Bolivia	Burkina Faso	China	DRC	Egypt	Kenya	Malawi	Nigeria	Vietnam	India
	Voice	n=112	n=120	n=163	n=123	n=119	n=556	n=124	n=119	n=118	n=121
	My parents or guardians ask for my opinion on things	0.62	0.52	0.8192	0.59	0.79	0.4349	0.61	0.81	0.58	0.49	0.8192	0.4349	0.3843
	My parents of guardian listen when I share my opinion	0.65	0.48	0.8986	0.8	0.48	0.6749	0.7891	0.71	0.57	0.59	0.8986	0.48	0.4186
	My friends ask my advice when they have a problem	0.62	0.66	0.8665	0.57	0.69	0.585	0.74	0.44	0.46	0.81	0.8665	0.44	0.4265
	If I see something wrong in school or the neighborhood I feel I can tell someone and they will listen	0.7	0.73	0.73	0.6	0.5511	0.6464	0.65	0.78	0.55	0.69	0.78	0.55	0.23
	I can speak up in class when I have a comment or question	0.6799	0.52	0.74	0.58	0.5413	0.6891	0.75	0.63	0.69	0.89	0.89	0.52	0.37
	I can speak up when I see someone else being hurt	0.68	0.58	0.8255	0.5893	0.58	0.7498	0.72	0.56	0.65	0.64	0.8255	0.56	0.2655
	I can ask adults for help when I need it	0.5451	0.74	0.6415	0.5272	0.41	0.5437	0.8091	0.62	0.53	0.84	0.84	0.41	0.43
	Ordinal Alpha (95% CI)	0.83 (0.78, 0.88)	0.80 (0.74, 0.85)	0.92 (0.90, 0.94)	0.80 (0.74, 0.85)	0.77 (0.71, 0.84)	0.81 (0.79, 0.84)	0.89 (0.86, 0.92)	0.83 (0.79, 0.88)	0.77 (0.71, 0.84)	0.86 (0.82, 0.90)	#REF!	#REF!	#REF!
	Sample Adequacy (KMO value)	0.8	0.8	0.9	0.71	0.72	0.82	0.86	0.67	0.64	0.75
	Freedom of Movement											0	0	0
	Go to after school activities (like sports clubs)	0.46	0.62	0.68	0.5	0.49	0.4784	0.71	0.63	0.63	0.82	0.82	0.46	0.36
	Go to a party with boys and girls	0.63	0.72	0.85	0.66	0.43	0.71	0.63	0.88	0.7	0.77	0.88	0.43	0.45
	Meet with friends after school	0.63	0.76	0.76	0.52	0.43	0.49	0.67	0.64	0.6	0.76	0.76	0.43	0.33
	Go to community center/movies/youth center	0.81	0.99	0.74	0.85	0.94	0.7427	0.51	0.89	0.95	0.53	0.99	0.51	0.48
	Visit a friend of the opposite sex	0.78	0.83	0.64	0.69	0.46	0.6414	0.37	0.81	0.81	0.75	0.83	0.37	0.46
	Ordinal Alpha (95% CI)	0.77 (0.70, 0.84)	0.89 (0.85, 0.92)	0.85 (0.81, 0.89)	0.78 (0.71, 0.84)	0.67 (0.57, 0.76)	0.76 (0.72, 0.79)	0.71 (0.63, 0.79)	0.88 (0.84, 0.91)	0.83 (0.78, 0.88)	0.82 (0.77, 0.87)	#REF!	#REF!	#REF!
	Sample Adequacy (KMO value)	0.58	0.82	0.83	0.76	0.49	0.73	0.65	0.85	0.81	0.67
	Behavioral Control and Decision Making (BCDM)											0	0	0
	What clothes to wear when you are not in school/working	0.79	0.88	0.76	0.48	0.43	0.72	0.71	0.5	0.69	0.7834	0.88	0.43	0.45
	What to do in your free time	0.74	0.62	0.93	0.54	0.64	0.7	0.55	0.75	0.89	0.795	0.93	0.54	0.39
	What to eat when you are not at home	0.57	0.71	0.8648	0.48	0.8	0.63	0.52	0.53	0.6511	0.8	0.8648	0.48	0.3848
	How much education you will get	0.38	0.45	0.53	0.4097	0.5915	0.51	0.47	0.46	0.16	0.5915	0.5915	0.16	0.4315
	Who you can have as friends	0.58	0.67	0.73	0.65	0.67	0.56	0.48	0.67	0.45	0.48	0.73	0.45	0.28
	Ordinal Alpha (95% CI)	0.75 (0.67, 0.82)	0.80 (0.74, 0.86)	0.87 (0.84, 0.90)	0.64 (0.53, 0.74)	0.76 (0.70, 0.83)	0.76 (0.73, 0.79)	0.69 (0.60, 0.78)	0.72 (0.64, 0.80)	0.68 (0.60, 0.77)	0.82 (0.77, 0.87)	#REF!	#REF!	#REF!
	Sample Adequacy (KMO value)	0.64	0.74	0.84	0.67	0.71	0.78	0.58	0.7	0.71	0.62

## Sheet: Table 3 Subscale loading
Table 3: Freedom of Movement item loadings by country and total
	Country
	Bolivia	Burkina Faso	China	DRC	Egypt	Kenya	Malawi	Nigeria	Vietnam	India	Total
“Can you tell me how often you are allowed to do the following alone (without an adult present)"
Go to after school activities (like sports clubs)	0.65	0.76	0.76	0.52	0.67	0.51	0.49	0.73	0.7	0.66	0.62
Go to a party with boys and girls	0.6	0.73	0.72	0.45	0.68	0.53	0.41	0.67	0.71	0.61	0.62
Meet with friends after school	0.6	0.72	0.74	0.47	0.65	0.5	0.41	0.72	0.73	0.66	0.61
Got to community center/movies/youth center	0.61	0.67	0.73	0.43	0.58	0.5	0.54	0.66	0.67	0.71	0.59
Go to church/mosque/temple or religious center	0.64	0.82	0.78	0.62	0.6	0.63	0.59	0.78	0.76	0.75	0.74
Visit a friend of the opposite sex	0.59	0.71	0.75	0.5	0.65	0.55	0.58	0.68	0.68	0.62	0.62
Total	0.67	0.77	0.78	0.55	0.68	0.59	0.58	0.75	0.75	0.71	0.68
Table 4: Voice item loadings by country and total
				Country
	Bolivia	Burkina Faso	China	DRC	Egypt	Kenya	Malawi	Nigeria	Vietnam	India	Total
How often are the following statements true for you?
My parents or guardians ask for my opinion on things	0.74	0.71	0.86	0.71	0.64	0.72	0.76	0.71	0.67	0.79	0.77		0.03	0.01	0.88	0.72	0.71	0.72	0.77	0.77
My parents of guardian listen when I share my opinion	0.74	0.71	0.85	0.68	0.7	0.68	0.72	0.72	0.67	0.77	0.76		0.03	0.72	0.88	0.72	0.71	0.72	0.77	0.77
My friends ask my advice when they have a problem	0.74	0.68	0.86	0.7	0.66	0.69	0.74	0.77	0.68	0.75	0.76		0.03	0.72	0.88	0.72	0.71	0.72	0.77	0.77
If I see something wrong in school or the neighborhood I feel I can tell someone and they will listen	0.73	0.66	0.87	0.68	0.68	0.69	0.75	0.71	0.66	0.77	0.76		0.04	0.72	0.88	0.72	0.71	0.72	0.77	0.77
I can speak up in class when I have a comment or question	0.73	0.7	0.87	0.69	0.69	0.68	0.75	0.74	0.64	0.75	0.77		0.04	0.72	0.88	0.72	0.71	0.72	0.77	0.77
I can speak up when I see someone else being hurt	0.74	0.69	0.86	0.69	0.68	0.67	0.75	0.75	0.65	0.77	0.76		0.03	0.72	0.88	0.72	0.71	0.72	0.77	0.77
I can ask adults for help when I need it	0.75	0.67	0.88	0.7	0.71	0.71	0.73	0.75	0.67	0.76	0.77		0.02	0.72	0.88	0.72	0.71	0.72	0.77	0.77
Total	0.77	0.72	0.88	0.72	0.71	0.72	0.77	0.77	0.7	0.79	0.79
Table 5: Behavior control and decision-making item loadings by country and total
				Country
	Bolivia	Burkina Faso	China	DRC	Egypt	Kenya	Malawi	Nigeria	Vietnam	India	Total
How often are you able to make each of the following decisions on your own, without an adult
What clothes to wear when you are not in school/working	0.56	0.63	0.77	0.51	0.7	0.62	0.4	0.59	0.51	0.57	0.67
What to do in your free time	0.54	0.68	0.74	0.49	0.65	0.59	0.46	0.42	0.43	0.57	0.64
What to eat when you are not at home	0.6	0.66	0.75	0.51	0.6	0.62	0.48	0.6	0.49	0.61	0.66
How much education you will get	0.68	0.73	0.84	0.55	0.65	0.66	0.52	0.62	0.69	0.64	0.71
Who you can have as friends	0.63	0.67	0.78	0.44	0.62	0.66	0.49	0.53	0.54	0.69	0.68
Total	0.66	0.72	0.81	0.56	0.69	0.68	0.53	0.63	0.59	0.67	0.72

## Sheet: Sheet7
	Table 6: Mean scores by background characteristics
			Freedom of Movement			Voice			Behavioral Control			Total
	Mean
	Sex	Female	2.16			-0.09			-0.04			-0.1
		Male	1.84			0.13			-0.1			0.18
	Age	10	1.92			-0.25			-0.13			-0.25
		11-12	1.96			0.06			0.01			0.07
		13-14	2.07			0.06			0.09			0.11
			Total	Boy	Girl	Total	Boy	Girl	Total	Boy	Girl	Total	Boy	Girl
	Country	Bolivia	1.78	-0.0454886	-0.618576	-0.24	-0.210235	-0.275086	0.2	0.178063	0.222019	-0.2	-0.0937693	-0.325264
		Burkina Faso	2.1	0.708379	-0.522791	-0.03	0.0013452	-0.0682753	0.04	0.0386043	0.0399807	0.04	0.105563	-0.0141492
		China	1.99	-0.0608208	-0.0259347	-0.22	-0.235351	-0.19589	0.11	0.0581951	0.162082	-0.27	-0.253433	-0.279606
		DRC	1.85	-0.0913134	-0.442297	-0.79	-0.907348	-0.678771	-0.26	-0.0403386	-0.439544	-0.71	-0.741341	-0.686336
		Egypt	2.08	0.783589	-0.0515001	-0.1	0.31232	-0.519381	-0.1	0.212679	-0.475305	-0.11	0.345101	-0.617707
		Kenya	-0.26	-0.131473	-0.388803	-0.01	0.099056	-0.123015	-0.38	-0.332376	-0.425892	0.02	0.154001	-0.0955288
		Malawi	0.43	0.614171	0.192689	0.79	0.884707	0.663061	0.5	0.547231	0.44266	0.85	0.95781	0.708098
		Nigeria	-0.43	-0.111086	-0.729211	0.17	0.365977	-0.0175257	0.05	0.173132	-0.0608944	0.15	0.354053	-0.0248574
		Vietnam	-0.12	0.0400783	-0.307086	-0.03	-0.0819494	0.0071378	-0.02	0.0213627	-0.0691532	-0.1	-0.128388	-0.0579278
		India	0.32	0.718027	-0.0291239	0.08	0.527224	-0.283354	0.62	0.778275	0.482816	0.18	0.606182	-0.199018
		Mean				Mean						Mean			Difference		Mean
	Over
		Freedom of Movement	Difference			Voice						Behavioral control
	Freed of movement	-0.0454886				-0.210235						0.178063					-0.0937693
	Bolivia B	-0.618576	0.573087			-0.275086			0.0648516			0.222019			-0.0439567		-0.325264	0.231494
	Bolivia G	0.708379				0.0013452						0.0386043					0.105563
	Burkina B	-0.522791	1.23117			-0.0682753			0.0696205			0.0399807			-0.0013764		-0.0141492	0.119712
	Burkina G	-0.0608208				-0.235351						0.0581951					-0.253433
	China B	-0.0259347	-0.0348861			-0.19589			-0.0394611			0.162082			-0.103887		-0.279606	0.0261733
	China G	-0.0913134				-0.907348						-0.0403386					-0.741341
	DRC B	-0.442297	0.350984			-0.678771			-0.228577			-0.439544			0.399206		-0.686336	-0.0550051
	DRC G	0.783589				0.31232						0.212679					0.345101
	Egypt B	-0.0515001	0.835089			-0.519381			0.831701			-0.475305			0.687984		-0.617707	0.962808
	Egypt G	-0.131473				0.099056						-0.332376					0.154001
	Kenaya B	-0.388803	0.25733			-0.123015			0.222071			-0.425892			0.093516		-0.0955288	0.24953
	Kenya G	0.614171				0.884707						0.547231					0.95781
	Malawi B	0.192689	0.421482			0.663061			0.221646			0.44266			0.104571		0.708098	0.249712
	Malawi G	-0.111086				0.365977						0.173132					0.354053
	Nigeria B	-0.729211	0.618126			-0.0175257			0.383503			-0.0608944			0.234027		-0.0248574	0.37891
	Nigeria G	0.0400783				-0.0819494						0.0213627					-0.128388
	Vietnam B	-0.307086	0.347164			0.0071378			-0.0890872			-0.0691532			0.0905159		-0.0579278	-0.0704605
	Vietnam G	0.718027				0.527224						0.778275					0.606182
	India B	-0.0291239	0.747151			-0.283354			0.810578			0.482816			0.29546		-0.199018	0.8052
	India G

## Sheet: Table 5 Egypt
	Table 5: Freedom of Movement scale in Egypt with and without travel to religious center
	Go to after school activities (like sports clubs)	0.53	0.4973
	Go to a party with boys and girls	0.43	0.3678
	Meet with friends after school	0.49	0.5473
	Go to community center/movies/youth center	0.78	0.8445
	Go to church/mosque/temple or religious center	--	0.7236
	Visit a friend of the opposite sex	0.5548	0.5548
	Ordinal Alpha	0.67

## Sheet: Table 6 v1 mean zero
				Table X: Mean scores for sub-scale and total scale by age, gender and country/gender; mean scaled to zero.
	l95score	u95score				Voice		Freedom of Movement		BCDM
				Range
	0.0296618	0.141785			Mean
	-0.129972	-0.0318816			Min
					Max
	-0.326148	-0.129631		Sex
	-0.0083894	0.0998412			Boy	0.109535		0.229224		0.0485888
	-0.0304316	0.0882561			Girl	-0.103406	***	-0.216399	***	-0.0458702	**
				Age
	-0.472014	-0.0231366			10 (ref)	-0.259921		-0.110205		-0.148565
	-0.519757	-0.0906127			11-12	0.0382602	***	-0.0554294	.	0.0005033	***
	-0.263443	0.155972			13-14	0.0480338	***	0.0980266	***	0.0506121	***
	-0.180827	0.217189		Country:
	-0.51646	-0.0596889		Bolivia	Boy	0.038		0.0442109		0.130255
	-0.546324	-0.143411			Girl	-0.03		-0.587916	***	0.276735
	-1.14448	-0.706259		Burkina Faso	Boy	0.06		0.779985		0.0268423
	-0.723814	-0.38499			Girl	-0.06		-0.508527	***	0.0342079
	-0.023723	0.329353		China	Boy	-0.03		-0.0434705		-0.0815794
	-0.674688	-0.338381			Girl	0.02		0.0143243		0.20737	*
	0.1157	0.297846		DRC	Boy	-0.12		-0.0943034		-0.126619
	-0.121929	0.0147744			Girl	0.12		-0.324261	*	-0.44941	**
	0.547163	0.925372		Egypt	Boy	0.42		0.838361		0.186641
	0.405323	0.85406			Girl	-0.42	***	-0.0257478	***	-0.480796	***
	0.257721	0.629439		Kenya	Boy	0.17		-0.157202		-0.282859
	-0.142029	0.257258			Girl	-0.16	***	-0.406666	***	-0.396011	*
	-0.438805	-0.0140761		Malawi	Boy	0.06		0.610933		0.502847
	-0.134445	0.188411			Girl	-0.08		0.251343	**	0.408201
	0.271466	0.483999		Nigeria	Boy	0.27		-0.0462514		0.182125
	-0.539936	-0.192953			Girl	-0.24	***	-0.708578	***	-0.0663702	*
				Vietnam	Boy	-0.12		0.0956987		0.0292217
					Girl	0.11		-0.236563	**	-0.034455
				India	Boy	0.58		0.752243		0.794039
					Girl	-0.47	***	-0.0260609	***	0.491449	***
				* p<.10, ** p<.05, *** p<.01

## Sheet: Table6 v2
Tbale
																					Table 6: Mean scores for sub-scale and total scale by age, gender and country/gender
																							Voice		Freedom of Movement		Behavioral Control and Decision Making
																					Range
																						Mean	2.85		1.92		2.75
																						Min	1.25		1.15		1.17
																						Max	3.76		3.45		3.5
																					Sex
																						Boy	2.92		2.09		2.78
																						Girl	2.78	***	1.77	***	2.72	**
																					Age
																						10 (ref)	2.67		1.85		2.64
																						11-12	2.88	***	1.89	.	2.75	***
																						13-14	2.89	***	1.99	***	2.79	***
																					Country:
																					Bolivia	Boy	2.78715		1.98		2.87416
																						Girl	2.74093		1.52	***	2.98168
																					Burkina Faso	Boy	2.9563		2.22		2.75887
																						Girl	2.8716		1.28	***	2.8106
																					China	Boy	2.47022		1.92		2.53125
																						Girl	2.50515		1.96		2.72622	*
																					DRC	Boy	2.26408		1.84		2.78476
																						Girl	2.42457		1.67	*	2.54675	**
																					Egypt	Boy	3.09108		2.7		2.94008
																						Girl	2.535	***	1.97	***	2.44366	***
																					Kenya	Boy	3.00101		1.82		2.59894
																						Girl	2.81375	***	1.64	***	2.52284	*
																					Malawi	Boy	3.27711		2.65		3.28617
																						Girl	3.1826		2.45	*	3.22359
																					Nigeria	Boy	3.23659		1.73		2.96
																						Girl	2.90636	***	1.31	***	2.79	*
																					Vietnam	Boy	3.0291		1.81		2.67503
																						Girl	3.17545		1.59	**	2.62356
																					India	Boy	3.26067		2.7		3.30446
																						Girl	2.69503	***	2.1	***	3.07091	***
																					* p<.10, ** p<.05, *** p<.01

[truncated: 4 more sheets: Table 7 Indonesia only, Table 8 Indonesia-only, S1Complete cases results-pilot1, S2-kNN-results for Indonesia]
